# Supplementary material for: Simulation Models of Leaf Area Index and Yield for Cotton Grown with Different Soil Conditioners
Source: PLoS One. 2015 Nov 4;10(11):e0141835. doi: 10.1371/journal.pone.0141835 (PMC4633134; doi:10.1371/journal.pone.0141835)
Supplement: S1 File — (XLS) [file pone.0141835.s001.xls]

## Sheet: Table 1~7
Table 1 Experimental design for the soil conditioners						Table 2 RLAI for six treatments at different times and the mean RLAIs for all treatments
Soil conditioner	Treatment	Application rate (g×m-2)				GDD (°C)	RLAI						Mean RLAI	Standard deviation
PAM	X1	0.75					X1	X2	X4	X5	X7	X8
	X2	1.5				368.5	0.03	0.04	0.04	0.03	0.03	0.03	0.03	0.0052
	X3	3				558.2	0.16	0.18	0.19	0.2	0.19	0.19	0.19	0.0138
FA	X4	75				725.4	0.44	0.4	0.46	0.46	0.41	0.44	0.43	0.0251
	X5	150				996.4	0.74	0.8	0.81	0.82	0.78	0.82	0.79	0.0308
	X6	300				1221.7	0.93	0.94	0.93	0.93	0.94	0.92	0.93	0.0075
Gypsum	X7	199.5				1639	1	1	1	1	1	1	1	0
	X8	400.5				1894.1	0.97	0.97	0.99	0.99	0.98	0.99	0.99	0.0098
	X9	501				2513.6	0.82	0.84	0.83	0.84	0.83	0.83	0.83	0.0071
CK	X10	0
Table 4 Optimal application rate and LAIm for the three soil conditioners
Soil conditioner	Optimal application rate (g×m-2)	LAIm
PAM	1.78	2.7
FA	149.6	2.63
Gypsum	222.6	2.66
Table 5 Yield, dry biomass, total biomass, and HI for each treatment
	Yield (t×ha-1)	Dry biomass (t×ha-1)	Total biomass (t×ha-1)	HI
X1	4.44	4.04	8.48	0.5236
X2	4.65	4.6012	9.2512	0.5026
X3	4.17	4.1503	8.3203	0.5012
X4	4.5225	4.4306	8.9531	0.5051
X5	4.755	4.3552	9.1102	0.5219
X6	3.9675	3.8347	7.8022	0.5085
X7	4.935	4.4054	9.3404	0.5284
X8	3.9225	3.4272	7.3497	0.5337
X9	3.855	3.6157	7.4707	0.516
X10	3.21	3.122	6.332	0.507
Table 6 LAIs predicted by the various universal models
		Modified Logistic Model	Modified Gaussian Model	Log Normal Model	Cubic Polynomial Model	Gaussian Model
X3	R2	0.9978	0.9967	0.9847	0.9658	0.8816
	Re (%)	2.32	2.84	6.07	9.08	16.89
	RMSE	0.0379	0.0464	0.0993	0.1484	0.2763
X6	R2	0.9978	0.9967	0.9874	0.9682	0.8888
	Re (%)	2.28	2.79	5.44	8.64	16.17
	RMSE	0.0342	0.0418	0.0816	0.1296	0.2425
X9	R2	0.9965	0.9956	0.9897	0.9702	0.8997
	Re (%)	2.89	3.25	4.97	8.47	15.55
	RMSE	0.0412	0.0463	0.0709	0.1207	0.2217
X10	R2	0.9949	0.9956	0.989	0.9776	0.8819
	Re (%)	3.39	3.15	5	7.13	16.37
	RMSE	0.0554	0.0515	0.0818	0.1167	0.2679
Table 7 Simulated and measured dry matter mass and yields for X3, X6, and X9 and the deviations of the simulated values from the experimental data as percentages of the experimental values
Treatment	LAIm	Dry matter mass (Kg×/m-2)			Yield (Kg×m-2)
		Observed	Simulated	Deviation (%)	Observed	Simulated	Deviation (%)
X3	2.47	0.415	0.404	-2.84	0.417	0.431	3.292
X6	2.28	0.353	0.355	0.46	0.397	0.379	-4.57
X9	2.29	0.362	0.358	-1.036	0.3855	0.382	-0.822

## Sheet: Figure 3
	GDD	X1	X2	X3	X4	X5	X6	X7	X8	X9	X10
	368.5	0.080977	0.218014	0.0736169	0.211764	0.0662098	0.0988167	0.0824469	0.0663415	0.0787247	0.0796668
	558	0.4	0.5	0.42	0.5	0.52	0.4	0.53	0.42	0.38	0.44
	725.4	1.06964	1.10789	0.975992	1.47332	1.28748	0.907264	1.13497	0.986387	0.847732	1.15465
	996.4	1.81398	2.19368	2.06458	2.09249	2.127	1.87643	2.15824	1.85265	1.67851	1.9267
	1221	2.29	2.58	2.3	2.4	2.41	2.1	2.6	2.09	2.05	2.16
	1639	2.45421	2.75	2.46566	2.57164	2.60315	2.27817	2.77635	2.26018	2.18934	2.26689
	1894	2.43	2.72	2.45	2.55	2.58	2.25	2.74	2.23	2.16	2.22
	2513.6	2.01245	2.29625	1.99719	2.13446	2.18664	1.82254	2.30437	1.86465	1.72958	1.95

## Sheet: Figure 4
	GDD	RLAI	Modified Gaussian Model	Log Normal Model	Modified Logistic Model	Cubic Polynomial Model	Gaussian Model
	368.5	0.046517	0.0404324	0.0620048	0.0344945	0.0191962	0.184776
	558	0.185952	0.187519	0.238101	0.159798	0.289975	0.276201
	725.4	0.458571	0.422631	0.445503	0.407872	0.489729	0.376432
	996.4	0.794111	0.797189	0.753633	0.798696	0.739753	0.567629
	1221	0.93192	0.94992	0.923309	0.931131	0.883359	0.733044
	1639	1	0.996717	1.0298	0.989982	1.01376	0.961588
	1894	0.989246	0.996748	1.00285	0.990484	1.01644	0.995726
	2513.6	0.83	0.832119	0.817253	0.831828	0.828161	0.717478

## Sheet: Figure 5,8,9
	Fig. 5 Relationship between application rate and LAIm
		Treatment	application rate(Kg/ha)	application rate(g/m^2)	LAIm	Yield(t/ha)	WUE(kg/ha/mm)
		1	7.5	0.75	2.45421	4.44	9.39683
		2	15	1.5	2.75	4.65	9.84127
		3	30	3	2.46566	4.17	8.8254
		10	0	0	2.26689	3.21	6.79365
		4	750	75	2.56892	4.5225	9.57143
		5	1500	150	2.60315	4.755	10.0635
		6	3000	300	2.27817	3.9675	8.39683
		10	0	0	2.26689	3.21	6.79365
		7	1995	199.5	2.77635	4.935	10.4444
		8	4005	400.5	2.26018	3.9225	8.86441
		9	5010	501	2.18934	3.855	7.90769
		10	0	0	2.26689	3.21	6.79365
	Fig. 9 Relationship between application rate and water-use efficiency
		Fig. 8 Relationship between transpiration and LAIm for different soil conditioner treatments.

## Sheet: Figure 6,7
		Fig. 6 Relationship between LAI and dry matter mass
		DM(Kg/m^2)	LAI
		0.404002	2.45421
		0.490119	2.7
		0.443064	2.57164
		0.435521	2.60315
		0.440536	2.67635
		0.34272	2.26018
		0.312196	2.06892
	Fig. 7 Predicted LAIs calculated with Eq. 22
	CGDD	X3	X3 Simulated value	X6	X6 Simulated value	X9	X9 Simulated value	X10	X10 Simulated value
	368.5	0.0736169	0.0850498	0.0988167	0.0785824	0.0787247	0.0755183	0.0796668	0.0783006
	558	0.42	0.394009	0.4	0.364047	0.38	0.349852	0.44	0.362742
	725.4	0.975992	1.00567	0.907264	0.929199	0.847732	0.892967	1.15465	0.925867
	996.4	2.06458	1.96924	1.87643	1.8195	1.67851	1.74855	1.9267	1.81297
	1221	2.3	2.29586	2.1	2.12127	2.05	2.03856	2.16	2.11367
	1639	2.46566	2.44097	2.27817	2.25535	2.18934	2.16741	2.26689	2.24726
	1894	2.45	2.4422	2.25	2.25649	2.16	2.1685	2.22	2.2484
	2513.6	1.99719	2.05111	1.82254	1.89513	1.72958	1.82124	1.95	1.88834
